# Supplementary material for: Left Atrial Appendage Occlusion Compared to Anticoagulation in Patients Suffering from Atrial Fibrillation with Advanced Chronic Kidney Disease
Source: J Clin Med. 2025 Aug 12;14(16):5709. doi: 10.3390/jcm14165709 (PMC12386536; doi:10.3390/jcm14165709)
Supplement: Supplementary file 1 [file jcm-14-05709-s001.zip]

Archive with 1 entries (1 files):
- jcm-3776608-supplementary.pdf
